# Supplementary material for: Risk factors for carbapenem-resistant Klebsiella pneumoniae infection: a systematic review and meta-analysis
Source: Front Public Health. 2026 Mar 20;14:1773088. doi: 10.3389/fpubh.2026.1773088 (PMC13047120; doi:10.3389/fpubh.2026.1773088)
Supplement: Supplementary file 1 [file Supplementary_File_1.xlsx]

## Sheet: TOTAL
author year	title	country	research type	case	CRKP	CSKP	factors	（NOS）
Lin, C. J2025 if1.2	Epidemiology of carbapenem-resistant Klebsiella pneumoniae in healthcare-associatedinfections – a retrospective study from Taiwan	China	CCS	242	58	184	ICU admission, cardiovascular disease, carbapenem antibiotics, urinary catheterization, hemodialysis catheter placement (blood purification), central venous catheter, endotracheal intubation, nasogastric tube use, ventilator use (mechanical ventilation), end-stage renal disease	6
Guan, J2025 if1.7	Predictive model for carbapenem-resistant Klebsiella pneumoniae bloodstream infection based on a nomogram: a retrospective study	China	CCS	387	154	233	Indwelling urinary catheter, central venous catheter, carbapenems, immunosuppressants	7
Zhou, X2024 if1.4	Study on the predictive value of APACHE II score and neurogenic dysphagia in carbapenem-resistant Klebsiella pneumoniae	China	CCS	152	74	78	Mechanical ventilation, central venous catheter, nasogastric tube, urinary catheter, and Prior hospitalization, APACHE II score	6
Şimşek Bozok, T2025 if2.3	Bloodstream infections caused by carbapenem-resistant Klebsiella pneumoniae: analysis of risk factors, treatment responses and mortality	Turkey	CCS	107	66	41	Carbapenems, mechanical ventilation	5
Cheng, Y2024 if4.2	Retrospective analysis of molecular characteristics, risk factors, and outcomes in carbapenem-resistant Klebsiella pneumoniae bloodstream infections碳青霉烯类耐药肺炎克雷伯菌血流感染分子特征、危险因素及结局的回顾性分析	China	CCS	134	50	84	Cardiovascular disease, mechanical ventilation, nasogastric tube, urinary catheter, central venous catheter, cephalosporins, glycopeptides, carbapenems, ICU, β-lactam/β-lactamase inhibitor combinations	6
Çölkesen, F2023 if3.7	Carbapenem-Resistant Klebsiella pneumoniae Infection and Its Risk Factors in Older Adult Patients碳青霉烯类耐药肺炎克雷伯菌感染及其在老年患者的危险因素	Turkey	CCS	282	132	150	Cardiovascular disease, mechanical ventilation, hospitalization within the past 6 months, ICU admission, cephalosporins, quinolones, carbapenems, central venous catheter, surgery	5
Lou, T2022 if11.9	Risk factors for infection and mortality caused by carbapenem-resistant Klebsiella pneumoniae: A large multicentre case-control and cohort study碳青霉烯类耐药肺炎克雷伯菌感染和死亡的危险因素：一项大型多中心病例对照和队列研究	China	CCS	1370	422	948	Quinolones, carbapenems, tigecycline (tetracycline class), surgery, endotracheal intubation, ICU admission, blood purification (dialysis), corticosteroids, penicillins, polymyxins, glycopeptides, urinary catheter, tracheotomy, nasogastric tube	7
Li, Y2020 if4.4	Five-year change of prevalence and risk factors for infection and mortality of carbapenem-resistant Klebsiella pneumoniae bloodstream infection in a tertiary hospital in North China华北某三甲医院碳青霉烯类耐药肺炎克雷伯菌血流感染患病率及危险因素5年变化	China	CCS	492	164	328	Hemodialysis, surgery, carbapenem use, tigecycline (tetracycline) use, ICU admission, APACHE II score, kidney disease, urinary catheter, nasogastric tube, central venous catheter, endotracheal intubation, tracheostomy, glycopeptides, quinolones, diabetes	6
Cienfuegos-Gallet, A. V2019 if3.0	Risk factors and survival of patients infected with carbapenem-resistant Klebsiella pneumoniae in a KPC endemic setting: a case-control and cohort study	Colombia	CCS	338	49	289	ICU admission, urinary catheterization, central venous catheterization, mechanical ventilation, cephalosporins, carbapenems (meropenem), quinolones (ciprofloxacin), amikacin (aminoglycoside)	6
Wang, Z2018 if7.3	Risk Factors for Carbapenem-resistant Klebsiella pneumoniae Infection and Mortality of Klebsiella pneumoniae Infection	China	CCS	96	48	48	ICU admission, use of beta-lactam antibiotics and beta-lactamase inhibitor combinations, use of cephalosporins, quinolones, cardiovascular disease, renal disease, carbapenems, mechanical ventilation, urinary catheter, nasogastric tube, hemodialysis,	6
Falagas, M. E2007 if3.6	Risk factors of carbapenem-resistant Klebsiella pneumoniae infections: a matched case control study	Greece	CCS	106	53	53	ICU admission, mechanical ventilation, carbapenems, quinolones, glycopeptides, tracheostomy, anti-Pseudomonas penicillins,	7
Alparslan, V.2025 if4.1	A novel approach to antimicrobial resistance: Machine learning predictions for carbapenem-resistant Klebsiella in intensive care units	Turkey	CCS	289	159	130	APACHE II score, other immunosuppressive therapies, glycopeptides, cardiovascular disease, central venous catheter	6
Gupta, P.2021 if2.9	Risk factors associated with carbapenem-resistant Klebsiella pneumoniae bloodstream infections in a tertiary-care hospital in India	India	CCS	111	85	26	Carbapenems, polymyxins, urinary catheter, admission to ICU	5
Xiao, T.2020 if4.5	A Retrospective Analysis of Risk Factors and Outcomes of Carbapenem-Resistant Klebsiella pneumoniae Bacteremia in Nontransplant Patients	China	CCS	371	104	267	ICU admission, prior hospitalization, mechanical ventilation, central venous catheter, urinary catheter, nasogastric tube, dialysis, corticosteroids, carbapenems, cephalosporins, tigecycline (tetracycline class), quinolones, β-lactam-β-lactamase inhibitor combinations, aminoglycosides, APACHE II score	7
Madueño, A.2017 if2.4	Risk factors associated with carbapenemase-producing Klebsiella pneumoniae fecal carriage: A case-control study in a Spanish tertiary care hospital	Spain	CCS	287	87	200	Past hospitalizations, corticosteroids, urinary catheter, central venous catheter, mechanical ventilation, carbapenems, penicillins, cephalosporins, quinolones, immunosuppressants, kidney disease, diabetes	5
Mills, J. P.2016 if2.9	The Epidemiology of Carbapenem-Resistant Klebsiella pneumoniae Colonization and Infection among Long-Term Acute Care Hospital Residents	USA	CCS	222	99	123	Mechanical ventilation, tracheostomy, corticosteroids, immunosuppressants, vancomycin (glycopeptide), cephalosporins, carbapenems	6
Hussein, K.2013 if3.1	Impact of carbapenem resistance on the outcome of patients' hospital-acquired bacteraemia caused by Klebsiella pneumoniae	Israel	CCS	317	103	214	Chronic renal failure, dialysis, central venous catheter, mechanical ventilation, penicillin, cephalosporin, vancomycin (glycopeptide), quinolone, aminoglycoside, carbapenem, polymyxin	6
				5303	1907	3396

## Sheet: factors
Prior hospitalization	4、7、15、16
ICU admission	2、6、7、8、9、10、11、12、14、15
APACHE II score	4、9、13、15
Diabetes mellitus	9、13、16
Cardiovascular disease	2、6、7、11、13
Renal disease	2、9、11、16、18
Surgery	7、8、9
Central venous catheter	2、3、4、6、7、9、10、13、15、16、18
Mechanical ventilation	2、4、5、6、7、10、11、12、15、16、17、18
Urinary catheter	2、3、4、6、8、9、10、11、14、15、16
Tracheal cannula	2、8、9
Tracheostomy	8、9、12、17
Nasogastric catheter	2、4、6、8、9、11、15
Blood purification	2、8、9、11、15、18
Carbapenems	2、3、5、6、7、8、9、10、11、12、14、15、16、17、18
Cephalosporins	6、7、10、11、15、16、17、18
Glycopeptides	6、8、9、12、13、17、18
Quinolones	7、8、9、10、11、12、15、16、18
penicillins	8、12、16、18
β-lactam/β-lactamase inhibitor combinations	6、11、15
Tetracyclines	8、9、15
Aminoglycosides	10、15、18
Polymyxins	8、14、18
Corticosteroids	8、15、16、17
Immunosuppressant	3、13、16、17

## Sheet: Prior hospitalization
	CRKP Events	CRKP Total	CSKP Events	CSKP Total
Çölkesen, F.2023	39	132	24	150
Madueño, A.2017	7	87	33	200
Xiao, T.2020	70	104	118	267
Zhou,X.2024	49	74	15	78

## Sheet: ICU admission
	CRKP Events	CRKP Total	CSKP Events	CSKP Total
Cheng, Y.2024	30	50	16	84
Cienfuegos-Gallet, A. V.2019	13	49	38	289
Çölkesen, F.2023	46	132	28	150
Falagas, M. E.2007	38	53	26	53
Gupta, P.2021	70	85	16	26
Li, Y.2020	116	164	58	328
Lin, C. J.2025	28	58	45	184
Lou, T.2022	204	422	233	948
Wang, Z.2018	25	48	3	48
Xiao, T.2020	70	104	47	267

## Sheet: APACHE II score
	Mean	SD	CRKP Total	Mean	SD	CSKP Total
Alparslan, V.2025	20	12.6	159	24.5	11.3	130
Li, Y.2020	12	6	164	8	5	328
Xiao, T.2020	13	6.67	104	8	3.71	267
Zhou,X.2024	19	6.12	74	11	2.22	78

## Sheet: Diabetes mellitus
	CRKP Events	CRKP Total	CSKP Events	CSKP Total
Alparslan, V.2025	61	159	28	130
Li, Y.2020	34	164	124	328
Madueño, A.2017	35	87	58	200

## Sheet: Cardiovascular disease
	CRKP Events	CRKP Total	CSKP Events	CSKP Total
Alparslan, V.2025	57	159	10	130
Cheng, Y2024	33	50	27	84
Çölkesen, F2023	30	132	14	150
Lin, C. J2025	51	58	89	184
Wang, Z.2018	34	48	23	48

## Sheet: Renal disease
	CRKP Events	CRKP Total	CSKP Events	CSKP Total
Hussein, K.2013	40	103	59	214
Li, Y.2020	22	164	20	328
Lin, C. J.2025	42	58	81	184
Madueño, A.2017	20	87	22	200
Wang, Z.2018	21	48	11	48

## Sheet: Surgery
	CRKP Events	CRKP Total	CSKP Events	CSKP Total
Çölkesen, F.2023	42	132	19	150
Li, Y.2020	87	164	82	328
Lou, T.2022	138	422	150	948

## Sheet: Central venous catheter
	CRKP Events	CRKP Total	CSKP Events	CSKP Total
Alparslan, V.2025	159	159	116	130		0		14
Cheng, Y.2024	31	50	15	84		19		69
Cienfuegos-Gallet, A. V.2019	21	49	53	289		28		236
Çölkesen, F.2023	110	132	103	150		22		47
Guan, J.2025	89	154	68	233		65		165
Hussein, K.2013	80	103	121	214		23		93
Li, Y.2020	142	164	126	328		22		202
Lin, C. J.2025	28	58	62	184		30		122
Madueño, A.2017	46	87	53	200		41		147
Xiao, T.2020	80	104	52	267		24		215
Zhou,X.2024	44	74	13	78		30		65

[truncated: 17 more sheets: Mechanical ventilation, Urinary catheter, Tracheal cannula, Tracheostomy, Nasogastric catheter, Blood purification, Carbapenems, Cephalosporins, Glycopeptides, Quinolones, penicillins, β-lactam β-lactamase inhibitor , Tetracyclines, Aminoglycosides, Polymyxins, Corticosteroids, Immunosuppressant]
